# Supplementary material for: Age-effects of sport education model on basic psychological needs and intrinsic motivation of adolescent students: A systematic review and meta-analysis
Source: PLoS One. 2024 May 16;19(5):e0297878. doi: 10.1371/journal.pone.0297878 (PMC11098338; doi:10.1371/journal.pone.0297878)
Supplement: S1 File — (XLSX) [file pone.0297878.s002.xlsx]

## Sheet: Sheet1
Studies	Studies	Sample Size		Sample Size		Experimental Group				Frequency	Key Outcome Indicators
		E	C	E	C	Interventions	Frequency	Frequency		Interventions
Burgueo 2018	F/M	22	22	16.32±0.57	16.32±0.57	SEM+ Basketball	2/week	55min	6 weeks	TTM+ Basketball	autonomy、competence、relatedness
Burgueo 2017	F/M	22	22	16.32±0.57	16.32±0.57	SEM+ Basketball	2/week	55min	6 weeks	TTM+ Basketball	IM
Cuevas 2016	F/M	43	43	15.65±0.78	15.65±0.78	SEM+ Volleyball	2/week	55min	10 weeks	TTM+ Volleyball	IM、Satisfaction-enjoy、 autonomy、competence、relatedness
Cuevas 2015	F/M	43	43	15.65±0.78	15.65±0.78	SEM+ Volleyball	2/week	55min	10 weeks	TTM+ Volleyball	autonomy、competence、relatedness
Hernandez 2020	F/M	54	43	13.16±0.46	13.54±0.57	SEM+ PE	2/week	50min	6 weeks	TTM+ PE	IM
Mendez 2017	F/M	24	70	11.62±0.79	11.62±0.79	SEM+ football、handball、orienteering	12 times	60mim	/	TTM+ football、handball、orienteering	autonomy、competence、relatedness
Gimenez 2013	F/M	110	107	14.2±1.68	14.2±1.68	SEM+ Frisbee	12 times	55min	/	TTM+ Frisbee	autonomy、competence、relatedness
Sun 2016	F/M	30	30	16	16	SEM+ Basketball	1/week	60min	10 weeks	TTM+ Basketball	enjoy、 autonomy、competence
Viciana 2020	F/M	67	42	14-15	14-15	SEM+ Volleyball	12 times	/	/	TTM+ Volleyball	IM、Satisfaction
Wallhead 2014	F/M	261	277	14.75±0.48	14.75±0.48	SEM+ PE	2-3/week	90min	/	TTM+ PE	enjoy
Wallhead 2004	M	25	26	14.3±0.48	14.3±0.48	SEM+ PE	8 times	60min	/	TTM+ PE	enjoy、autonomy、competence
Franco 2021	F/M	25	25	14.61±0.5	14.61±0.5	SEM+ Basketball	2/week	50min	4 weeks	TTM+ Basketball	autonomy、competence、relatedness
Manso 2020	F/M	46	64	10.7±0.6	10.7±0.6	SEM+Goubaksport	3/week	45min	/	TTM+Goubaksport	autonomy、competence、relatedness
Choi 2020	F/M	188	184	18.53±0.93	18.57±1.04	SEM+ PE	1/week	90min	10 weeks	TTM+ PE	IM
Xu 2022（M）	M	104	103	18.11±0.76	18.42±1.09	SEM+ Volleyball	2/week	90min	17 weeks	TTM+ Volleyball	interest
Xu 2022（F）	F	104	103	18.09±0.70	18.26±0.73	SEM+ Volleyball	2/week	90min	17 weeks	TTM+ Volleyball	interest
Shen 2018	M	54	57	13.8±0.4	13.7±0.5	SEM+ Basketball	2/week	40min	18 weeks	TTM+ Basketball	interest
