# Supplementary material for: Age-effects of sport education model on basic psychological needs and intrinsic motivation of adolescent students: A systematic review and meta-analysis
Source: PLoS One. 2024 May 16;19(5):e0297878. doi: 10.1371/journal.pone.0297878 (PMC11098338; doi:10.1371/journal.pone.0297878)
Supplement: S2 File — (XLSX) [file pone.0297878.s003.xlsx]

## Sheet: Sheet1
			Pre		Post		R	change values	SD	Sample Size
			Mean	SD	Mean	SD
Burgueo 2018	autonomy	E	4.22	1.44	6.27	1.95	0.5	2.05	1.7516	22
		C	4.38	1.7	4.47	1.2	0.5	0.09	1.51327	22
	competence	E	5.07	1.05	6.15	1.45	0.5	1.08	1.29711	22
		C	4.89	1.6	5.07	1	0.5	0.18	1.4	22
	relatedness	E	5.04	1.43	6.13	0.87	0.5	1.09	1.24808	22
		C	5.27	1.68	5.09	1.01	0.5	-0.18	1.46482	22
Burgueo 2017	IM	E	5.52	1.13	6.51	1.13	0.5	0.99	1.13	22
		C	4.86	1.34	4.83	1	0.5	-0.03	1.20648	22
Cuevas 2016	IM	E	4.15	0.8	4.45	0.49	0.5	0.3	0.698642	43
		C	3.37	0.91	3.01	0.87	0.5	-0.36	0.890674	43
	enjoy	E	4.26	0.81	4.57	0.47	0.5	0.31	0.704486	43
		C	3.49	0.89	3.25	0.92	0.5	-0.24	0.905373	43
	autonomy	E	2.11	0.89	2.07	0.96	0.5	-0.04	0.926984	43
		C	2.79	0.83	2.98	0.86	0.5	0.19	0.845399	43
	competence	E	1.92	0.93	1.81	0.85	0.5	-0.11	0.892693	43
		C	2.52	0.82	2.86	0.81	0.5	0.34	0.815046	43
	relatedness	E	1.7	0.83	1.72	0.87	0.5	0.02	0.850706	43
		C	2.23	0.85	2.73	1.01	0.5	0.5	0.940266	43
Cuevas 2015	autonomy	E	3.44	0.86	3.84	0.73	0.5	0.4	0.802932	43
		C	2.94	0.84	2.96	0.86	0.5	0.02	0.850176	43
	competence	E	3.75	0.85	4.12	0.71	0.5	0.37	0.789367	43
		C	3.44	0.8	3.14	0.75	0.5	-0.3	0.776209	43
	relatedness	E	4.31	0.67	4.57	0.48	0.5	0.26	0.59808	43
		C	3.53	0.89	3.34	0.92	0.5	-0.19	0.905373	43
Hernandez 2020	IM	E	4.18	0.8	4.68	0.5	0.5	0.5	0.7	54
		C	4.08	0.78	4.04	0.79	0.5	-0.04	0.785048	43
Mendez 2016	autonomy	E	3.58	0.77	3.94	0.99	0.5	0.36	0.900389	24
		C	3.81	0.9	3.88	0.8	0.5	0.07	0.8544	70
	competence	E	3.45	0.9	3.86	0.99	0.5	0.41	0.948209	24
		C	4.43	0.47	4.43	0.51	0.5	0	0.491223	70
	relatedness	E	3.82	0.72	4.1	0.95	0.5	0.28	0.858429	24
		C	4.41	0.51	4.4	0.56	0.5	-0.01	0.536749	70
Gimenez 2013	autonomy	E	3.13	0.8	3.34	0.75	0.5	0.21	0.776209	110
		C	3.29	0.88	3.55	0.79	0.5	0.26	0.83863	107
	competence	E	3.74	0.77	3.88	0.69	0.5	0.14	0.73328	110
		C	3.85	0.68	3.94	0.65	0.5	0.09	0.665507	107
	relatedness	E	4.02	0.78	4.16	0.66	0.5	0.14	0.727461	110
		C	4.06	0.77	4.18	0.67	0.5	0.12	0.72519	107
Michael 2009	enjoy	E	18.85	4.4	20.9	3.94	0.5	2.05	4.18899	41
		C	20.32	4.13	18.92	4.15	0.5	-1.4	4.14004	74
Sun 2016	enjoy	E	4.47	1.18	5.65	0.69	0.5	1.18	1.02679	30
		C	5.21	0.91	5.07	0.82	0.5	-0.14	0.868504	30
	autonomy	E	6.94	3.05	7.58	2.9	0.5	0.64	2.97783	30
		C	4.93	7.47	4.65	5.72	0.5	-0.28	6.7669	30
	competence	E	4.77	0.82	5.41	5.41	0.5	0.64	5.05018	30
		C	0.86	4.78	1.01	4.85	0.5	0.15	4.81538	30
Viciana 2020	Satisfaction	E	8.01	1.17	8.93	1.06	0.5	0.92	1.11906	67
		C	7.99	1.12	7.88	1.04	0.5	-0.11	1.08222	42
	IM	E	7.19	0.89	8.8	1.05	0.5	1.61	0.979847	67
		C	7.37	1.34	7.85	1.16	0.5	0.48	1.25968	42
Wallhead 2014	enjoy	E	4.16	1.83	4.66	1.8	0.5	0.5	1.81519	261
		C	4.51	1.69	4.48	1.11	0.5	-0.03	1.48738	277
Wallhead 2004	enjoy	E	4.51	1.21	5.6	0.75	0.5	1.09	1.05788	25
		C	5.25	0.93	5.13	0.89	0.5	-0.12	0.910659	26
	autonomy	E	6.93	3.08	7.63	2.92	0.5	0.7	3.0032	25
		C	4.91	7.44	4.63	5.74	0.5	-0.28	6.75245	26
	competence	E	4.82	0.84	5.45	1.04	0.5	0.63	0.955824	25
		C	4.76	1.3	4.81	1.15	0.5	0.05	1.23187	26
Franco 2021	IM	E	3.96	0.84	3.95	0.69	0.5	-0.01	0.775951	25
		C	3.71	0.91	3.58	0.51	0.5	-0.13	0.79	25
	autonomy	E	3.09	0.62	3.63	0.58	0.5	0.54	0.600999	25
		C	3.44	0.68	3.27	0.44	0.5	-0.17	0.597327	25
	competence	E	3.48	0.79	4.17	0.52	0.5	0.69	0.695485	25
		C	3.82	0.45	3.66	0.64	0.5	-0.16	0.569298	25
	relatedness	E	3.79	0.96	4.43	0.5	0.5	0.64	0.831625	25
		C	4.28	0.6	3.79	0.84	0.5	-0.49	0.7494	25
Manso 2020（5）	autonomy	E	5.66	0.8	5.54	0.81	0.5	-0.12	0.805047	24
		C	5.55	1.05	4.88	1.37	0.5	-0.67	1.24133	24
	competence	E	4.9	0.83	4.61	1.2	0.5	-0.29	1.06438	24
		C	5.28	1.25	4.88	1.59	0.5	-0.4	1.45021	24
	relatedness	E	5.77	1.17	5.73	0.94	0.5	-0.04	1.07364	24
		C	5.25	1.05	5.2	1.29	0.5	-0.05	1.18832	24
Manso 2020（6）	autonomy	E	5.04	0.97	4.9	1.13	0.5	-0.14	1.0591	22
		C	4.96	1.23	4.07	1.31	0.5	-0.89	1.27189	40
	competence	E	5.05	0.93	5.26	1.26	0.5	0.21	1.13168	22
		C	5.39	0.95	4.77	1.36	0.5	-0.62	1.20835	40
	relatedness	E	5.6	0.87	5.11	0.93	0.5	-0.49	0.901499	22
		C	5.5	1.16	5.16	1.32	0.5	-0.34	1.24772	40
Manso 2020（F）	autonomy	E	5.51	0.84	5.4	0.87	0.5	-0.11	0.855395	22
		C	5.37	0.95	4.39	1.32	0.5	-0.98	1.17936	31
	competence	E	4.95	0.83	4.88	1.16	0.5	-0.07	1.03523	22
		C	5.2	1.11	4.59	1.53	0.5	-0.61	1.3692	31
	relatedness	E	5.71	1.16	5.39	1.09	0.5	-0.32	1.12663	22
		C	5.43	1.04	5	1.29	0.5	-0.43	1.18495	31
Manso 2020（M）	autonomy	E	5.23	1	5.08	1.14	0.5	-0.15	1.07685	24
		C	4.97	1.39	4.36	1.14	0.5	-0.61	1.28339	33
	competence	E	5	0.92	4.95	1.37	0.5	-0.05	1.2095	24
		C	5.5	1.02	5.05	1.32	0.5	-0.45	1.1985	33
	relatedness	E	5.56	0.91	5.47	0.89	0.5	-0.09	0.900167	24
		C	5.37	1.21	5.37	1.3	0.5	0	1.25742	33
Manso 2020	autonomy	E	5.37	0.93	5.25	1.03	0.5	-0.12	0.983819	46
		C	5.16	1.2	4.25	1.34	0.5	-0.91	1.27577	64
	competence	E	4.95	0.88	4.93	1.28	0.5	-0.02	1.1342	46
		C	5.35	1.08	4.75	1.43	0.5	-0.6	1.29108	64
	relatedness	E	5.68	0.98	5.47	0.99	0.5	-0.21	0.985038	46
		C	5.45	1.15	4.35	1.36	0.5	-1.1	1.26811	64
Choi 2020	IM	E	19.82	3.63	20.98	3.99	0.5	1.16	3.82273	188
		C	19.41	3.86	20.22	4.28	0.5	0.81	4.08622	184
	enjoy	E	33.11	5.96	34.34	6.04	0.5	1.23	6.0004	188
		C	32.46	5.82	33.58	5.89	0.5	1.12	5.85531	184
Xu 2022（M）	enjoy	E	4.19	0.65	5.14	0.61	0.5	0.95	0.630952	35
		C	4.29	0.62	4.74	0.66	0.5	0.45	0.640937	31
XU 2022（F）	enjoy	E	4.27	0.6	4.83	0.63	0.5	0.56	0.615549	69
		C	4.44	0.6	4.43	0.68	0.5	-0.01	0.643739	72
Shen 2018	enjoy	E	91.4	5.4	97.2	7.6	0.5	5.8	6.77348	54
		C	90.8	6.6	92.6	5.8	0.5	1.8	6.23859	57
