# Supplementary material for: Age-effects of sport education model on basic psychological needs and intrinsic motivation of adolescent students: A systematic review and meta-analysis
Source: PLoS One. 2024 May 16;19(5):e0297878. doi: 10.1371/journal.pone.0297878 (PMC11098338; doi:10.1371/journal.pone.0297878)
Supplement: S1 Data — (XLSX) [file pone.0297878.s004.xlsx]

## Sheet: Sheet1
	1	2	3	4	5	6	7	8	9	10	11	score
Burgueo 2018	1	0	0	1	0	0	0	1	1	1	1	5
Burgueo 2017	1	1	1	1	0	0	0	1	1	1	1	7
Cuevas 2016	1	0	1	0	0	0	0	1	1	1	1	5
Cuevas 2015	1	0	1	1	0	0	0	1	1	1	1	6
Hernandez 2020	1	0	1	1	0	0	0	1	1	1	1	6
Mendez 2016	1	0	0	1	0	0	0	1	1	1	1	5
Gimenez 2013	1	0	0	1	0	0	0	1	1	1	1	5
Sun 2016	1	0	0	1	0	0	0	1	1	1	1	5
Viciana 2020	1	1	1	1	0	0	0	1	1	1	1	7
Wallhead 2014	1	0	0	1	0	0	0	1	1	1	1	5
Wallhead 2004	1	0	1	1	0	0	0	1	1	1	1	6
Franco 2021	1	0	0	1	0	0	0	1	1	1	1	5
Manso 2020	1	0	0	1	0	0	0	1	1	1	1	5
Choi 2020	1	1	1	1	0	0	0	1	1	1	1	7
Xu 2022	1	0	0	1	0	0	0	1	1	1	1	5
Shen 2018	1	0	0	1	0	0	1	1	1	1	1	6
